# Supplementary material for: Nano-Structuration of WO3 Nanoleaves by Localized Hydrolysis of an Organometallic Zn Precursor: Application to Photocatalytic NO2 Abatement
Source: Nanomaterials (Basel). 2022 Dec 7;12(24):4360. doi: 10.3390/nano12244360 (PMC9786007; doi:10.3390/nano12244360)
Supplement: Supplementary file 1 [file nanomaterials-12-04360-s001.zip]

Archive with 1 entries (1 files):
- nanomaterials-2072819-supplementary.pdf
